# Supplementary material for: In situ analysis reveals the TRiC duty cycle and PDCD5 as an open-state cofactor
Source: Nature. 2024 Dec 11;637(8047):983–90. doi: 10.1038/s41586-024-08321-z (PMC11754096; doi:10.1038/s41586-024-08321-z)
Supplement: Supplementary file 4 — Supplementary Table 1 [file 41586_2024_8321_MOESM4_ESM.xlsx]

## Sheet: Sheet1
Cryo-ET data collection and subtomogram averaging in the combined dataset (untreated and treated)
	Open	Closed		Closed
	All	All-C1		All-D8
	(EMDB-	(EMDB-		(EMDB-
	EMD-18921)	18913)		18914)
Data collection and processing
Magnification	105000	105000	105000
Voltage (kV)	300	300	300
Electron exposure (e–/Å2)	120 to 150	120 to 150	120 to 150
Defocus range (μm)	-1.5 to -4.5	-1.5 to -4.5	-1.5 to -4.5
Pixel size (Å)	1.188	1.188	1.188
Symmetry imposed	C1	C1	D8
Initial particle images (no.)	712000	712000	712000
Final particle images (no.)	7138	7472	7472
Map resolution (Å)	8.9	9.6	7.1
FSC threshold	0.143	0.143	0.143
Cryo-ET data collection and subtomogram averaging in untreated cells
	Open	Open	Open	Open
	All	Without PFD	With 1 PFD	With 2 PFDs
	(EMDB-	(EMDB-	(EMDB-	(EMDB-
	18922)	18923)	18924)	18925)
Data collection and processing
Magnification	105000	105000	105000	105000
Voltage (kV)	300	300	300	300
Electron exposure (e–/Å2)	120 to 150	120 to 150	120 to 150	120 to 150
Defocus range (μm)	-1.5 to -4.5	-1.5 to -4.5	-1.5 to -4.5	-1.5 to -4.5
Pixel size (Å)	1.188	1.188	1.188	1.188
Symmetry imposed	C1	C1	C1	C1
Initial particle images (no.)	360000	360000	360000	360000
Final particle images (no.)	3353	2395	875	83
Map resolution (Å)	11.6	15.7	18.4	31.3
FSC threshold	0.143	0.143	0.143	0.143
	Closed	Closed	Closed	Closed	Closed
	All-C1	All-D8	Class 1	Class 2	Class 3
	(EMDB-	(EMDB-	(EMDB-	(EMDB-	(EMDB-
	18926)	18927)	18928)	18929)	18930)
Data collection and processing
Magnification	105000	105000	105000	105000	105000
Voltage (kV)	300	300	300	300	300
Electron exposure (e–/Å2)	120 to 150	120 to 150	120 to 150	120 to 150	120 to 150
Defocus range (μm)	-1.5 to -4.5	-1.5 to -4.5	-1.5 to -4.5	-1.5 to -4.5	-1.5 to -4.5
Pixel size (Å)	1.188	1.188	1.188	1.188	1.188
Symmetry imposed	C1	D8	C1	C1	C1
Initial particle images (no.)	360000	360000	360000	360000	360000
Final particle images (no.)	4054	4054	1170	905	1979
Map resolution (Å)	12	7.5	18.4	17.4	17.4
FSC threshold	0.143	0.143	0.143	0.143	0.143
Cryo-ET data collection and subtomogram averaging in HHT-treated cells
	Open	Open	Open	Open
	All	Without PFD	With 1 PFD	With 2 PFDs
	(EMDB-	(EMDB-	(EMDB-	(EMDB-
	18931)	18932)	18933)	18934)
Data collection and processing
Magnification	105000	105000	105000	105000
Voltage (kV)	300	300	300	300
Electron exposure (e–/Å2)	120 to 150	120 to 150	120 to 150	120 to 150
Defocus range (μm)	-1.5 to -4.5	-1.5 to -4.5	-1.5 to -4.5	-1.5 to -4.5
Pixel size (Å)	1.188	1.188	1.188	1.188
Symmetry imposed	C1	C1	C1	C1
Initial particle images (no.)	352000	352000	352000	352000
Final particle images (no.)	3785	2334	1287	164
Map resolution (Å)	9.5	10.8	12.5	28.5
FSC threshold	0.143	0.143	0.143	0.143
	Closed	Closed	Closed	Closed	Closed
	All-C1	All-D8	Class 1	Class 2	Class 3
	(EMDB-	(EMDB-	(EMDB-	(EMDB-	(EMDB-
	18936)	18937)	18938)	18939)	18940)
Data collection and processing
Magnification	105000	105000	105000	105000	105000
Voltage (kV)	300	300	300	300	300
Electron exposure (e–/Å2)	120 to 150	120 to 150	120 to 150	120 to 150	120 to 150
Defocus range (μm)	-1.5 to -4.5	-1.5 to -4.5	-1.5 to -4.5	-1.5 to -4.5	-1.5 to -4.5
Pixel size (Å)	1.188	1.188	1.188	1.188	1.188
Symmetry imposed	C1	D8	C1	C1	C1
Initial particle images (no.)	352000	352000	352000	352000	352000
Final particle images (no.)	3418	3418	767	748	1903
Map resolution (Å)	14.9	7.5	16.5	19.6	18.4
FSC threshold	0.143	0.143	0.143	0.143	0.143
